# Supplementary material for: Nanostructured Hybrids Based on Tantalum Bromide Octahedral Clusters and Graphene Oxide for Photocatalytic Hydrogen Evolution
Source: Nanomaterials (Basel). 2022 Oct 18;12(20):3647. doi: 10.3390/nano12203647 (PMC9611948; doi:10.3390/nano12203647)
Supplement: Supplementary file 1 [file nanomaterials-12-03647-s001.zip]

Archive with 1 entries (1 files):
- nanomaterials-1971368-supplementary.pdf
